# Supplementary material for: PC-PEP, a Comprehensive Daily Six-Month Home-Based Patient Empowerment Program Leads to Weight Loss in Men with Prostate Cancer: A Secondary Analysis of a Clinical Trial
Source: Curr Oncol. 2024 Mar 21;31(3):1667–88. doi: 10.3390/curroncol31030127 (PMC10969418; doi:10.3390/curroncol31030127)
Supplement: Supplementary file 1 [file curroncol-31-00127-s001.zip]

Archive with 1 entries (1 files):
- curroncol-2904254-supplementary.pdf
